# Supplementary material for: A novel tp53-associated nomogram to predict the overall survival in patients with pancreatic cancer
Source: BMC Cancer. 2021 Mar 31;21:335. doi: 10.1186/s12885-021-08066-2 (PMC8011162; doi:10.1186/s12885-021-08066-2)
Supplement: Supplementary file 1 — Additional file 1. [file 12885_2021_8066_MOESM1_ESM.xls]

id	SurvivalTime	KRAS_Status	TP53_Status	SMAD4_Status	CDKN2A_Status	TTN_Status	RNF43_Status	MUC16_Status	ARID1A_Status	KMT2C_Status	RYR1_Status
TCGA.2J.AAB1	66	1	0	0	0	0	0	0	0	0	0
TCGA.2J.AAB4	729	1	1	1	0	0	0	0	0	0	0
TCGA.2J.AAB6	293	1	1	0	0	1	0	0	0	0	0
TCGA.2J.AAB8	80	0	1	0	0	0	0	0	0	0	0
TCGA.2J.AAB9	627	0	0	0	0	0	0	0	0	0	0
TCGA.2J.AABA	607	0	0	1	0	1	0	0	1	0	0
TCGA.2J.AABE	676	1	0	1	0	0	1	0	0	0	0
TCGA.2J.AABF	691	0	1	0	1	1	0	0	0	0	0
TCGA.2J.AABH	1287	1	1	0	0	0	0	0	0	0	1
TCGA.2J.AABI	969	1	1	1	0	0	0	0	0	0	0
TCGA.2J.AABK	484	0	0	0	0	0	0	0	0	0	0
TCGA.2J.AABO	440	1	1	0	0	0	0	0	0	0	0
TCGA.2J.AABP	463	0	1	0	0	0	0	1	0	0	0
TCGA.2J.AABT	319	1	1	0	0	1	0	0	0	0	0
TCGA.2J.AABV	652	0	0	0	0	0	0	0	0	0	0
TCGA.2L.AAQA	143	1	1	0	0	0	1	0	0	0	0
TCGA.2L.AAQE	684	1	1	0	1	0	0	0	0	0	0
TCGA.2L.AAQI	103	1	1	0	0	0	0	0	0	0	0
TCGA.2L.AAQJ	394	1	1	0	1	0	0	0	0	0	0
TCGA.2L.AAQL	292	1	0	0	0	0	0	0	0	0	0
TCGA.2L.AAQM	1383	0	0	0	0	0	0	0	0	0	0
TCGA.3A.A9I5	1794	0	0	0	0	0	0	0	0	0	1
TCGA.3A.A9I9	634	1	1	0	0	1	0	1	0	0	0
TCGA.3A.A9IB	224	1	1	0	1	0	0	0	0	0	0
TCGA.3A.A9IC	738	1	1	0	0	0	0	1	0	0	0
TCGA.3A.A9IH	1021	1	1	1	1	0	0	0	0	0	0
TCGA.3A.A9IJ	1854	0	0	0	0	0	0	0	0	0	0
TCGA.3A.A9IL	2741	0	0	0	0	0	0	0	0	0	0
TCGA.3A.A9IN	2084	0	0	0	0	0	0	0	0	0	0
TCGA.3A.A9IO	1942	0	0	0	0	0	0	0	0	0	0
TCGA.3A.A9IR	1542	0	0	0	0	0	0	0	0	0	0
TCGA.3A.A9IS	998	0	0	0	0	0	0	0	0	0	0
TCGA.3A.A9IU	458	1	1	0	1	0	0	0	0	0	0
TCGA.3A.A9IV	1103	0	0	0	0	0	0	0	0	0	0
TCGA.3A.A9IX	1037	0	0	0	0	0	0	0	0	0	0
TCGA.3A.A9IZ	308	1	1	0	0	0	0	0	0	0	0
TCGA.3A.A9J0	743	0	0	0	0	0	0	0	0	0	0
TCGA.3E.AAAY	2285	0	1	0	0	0	0	0	0	0	0
TCGA.3E.AAAZ	2182	1	0	1	0	0	1	0	0	0	0
TCGA.F2.6879	334	1	1	0	1	0	0	0	0	0	0
TCGA.F2.A44G	233	1	0	0	0	0	0	0	0	0	0
TCGA.F2.A44H	586	0	0	0	0	0	0	0	0	0	0
TCGA.F2.A7TX	95	1	1	0	0	0	0	0	0	0	1
TCGA.F2.A8YN	517	0	0	0	0	0	0	0	0	0	0
TCGA.FB.A545	732	1	1	0	1	1	0	0	0	0	0
TCGA.FB.A5VM	498	1	1	0	0	0	0	0	0	0	0
TCGA.FB.A78T	375	0	1	1	1	0	0	0	0	0	0
TCGA.FB.A7DR	353	0	0	0	0	0	0	0	0	0	0
TCGA.FB.AAPP	485	0	0	0	0	0	1	0	0	0	0
TCGA.FB.AAPQ	1130	1	0	1	0	0	0	0	0	0	0
TCGA.FB.AAPS	228	0	0	0	0	0	0	0	0	0	0
TCGA.FB.AAPU	381	1	0	0	0	0	0	0	0	0	0
TCGA.FB.AAPY	1059	0	1	1	0	0	0	0	0	0	0
TCGA.FB.AAPZ	716	1	1	0	0	0	0	0	0	0	0
TCGA.FB.AAQ0	473	1	1	0	0	1	0	0	0	0	0
TCGA.FB.AAQ1	123	1	1	0	1	0	0	0	0	0	0
TCGA.FB.AAQ2	153	1	1	0	1	0	0	0	0	0	0
TCGA.FB.AAQ3	31	1	1	0	0	0	0	0	0	0	0
TCGA.FB.AAQ6	244	1	1	1	0	0	0	1	0	1	0
TCGA.H6.8124	392	1	1	0	0	0	0	0	0	0	0
TCGA.H6.A45N	397	0	1	0	0	0	0	0	0	0	0
TCGA.H8.A6C1	671	1	1	0	0	0	0	0	0	0	0
TCGA.HV.A5A3	128	1	1	1	0	0	0	0	0	0	0
TCGA.HV.A5A4	232	0	0	1	0	1	0	0	0	1	0
TCGA.HV.A5A5	289	0	0	0	0	0	0	0	0	0	0
TCGA.HV.A5A6	2036	1	1	0	1	0	0	0	0	0	0
TCGA.HV.A7OL	252	1	1	0	1	0	0	0	0	0	0
TCGA.HV.A7OP	978	1	0	0	0	0	0	0	0	0	0
TCGA.HV.AA8V	920	0	0	0	0	0	0	0	0	0	0
TCGA.HV.AA8X	532	1	1	0	0	0	0	0	0	0	0
TCGA.HZ.7289	661	0	0	0	0	0	0	0	0	0	0
TCGA.HZ.7918	969	0	0	0	0	0	0	0	0	0	0
TCGA.HZ.7919	593	1	0	1	0	0	0	0	0	0	0
TCGA.HZ.7922	4	1	1	0	0	0	0	0	0	0	0
TCGA.HZ.7925	614	1	1	1	0	0	0	0	0	0	0
TCGA.HZ.7926	518	1	1	0	1	0	0	0	0	0	0
TCGA.HZ.8001	706	0	0	0	0	0	0	0	0	0	0
TCGA.HZ.8005	120	1	0	0	0	0	0	0	0	0	0
TCGA.HZ.8315	299	0	1	0	0	0	0	1	1	0	0
TCGA.HZ.8636	545	1	1	0	0	0	0	0	0	0	0
TCGA.HZ.8637	517	0	1	0	0	0	0	0	0	0	0
TCGA.HZ.A49G	660	0	0	0	0	0	0	0	0	0	0
TCGA.HZ.A49H	491	0	0	0	0	0	0	0	0	0	0
TCGA.HZ.A49I	308	1	1	0	0	1	0	0	0	0	0
TCGA.HZ.A4BH	194	0	1	0	1	0	0	0	0	0	0
TCGA.HZ.A4BK	657	1	1	0	0	0	0	0	0	0	0
TCGA.HZ.A77O	160	0	1	0	1	0	0	0	0	1	0
TCGA.HZ.A77P	330	0	0	0	0	0	0	0	0	0	0
TCGA.HZ.A77Q	33	0	1	0	0	0	1	0	0	0	0
TCGA.HZ.A8P0	0	1	0	0	0	0	0	0	0	0	0
TCGA.HZ.A8P1	7	1	0	1	0	0	0	0	1	0	0
TCGA.HZ.A9TJ	603	1	1	0	0	1	0	0	0	0	0
TCGA.IB.7644	394	1	1	1	0	0	0	0	0	0	0
TCGA.IB.7645	1502	0	0	0	0	0	0	0	0	0	0
TCGA.IB.7646	145	1	1	0	0	0	0	0	0	0	0
TCGA.IB.7649	467	0	0	0	0	0	0	0	0	0	0
TCGA.IB.7651	603	0	0	1	0	1	1	1	1	1	1
TCGA.IB.7652	1116	0	1	0	0	0	0	0	0	1	0
TCGA.IB.7654	476	0	1	0	0	0	0	0	0	0	0
TCGA.IB.7885	1257	0	0	0	0	0	0	0	0	0	0
TCGA.IB.7886	123	1	1	1	1	0	0	1	0	0	0
TCGA.IB.7887	110	1	1	0	0	0	0	0	0	0	0
TCGA.IB.7889	481	0	0	1	1	0	0	0	0	0	0
TCGA.IB.7890	598	1	1	0	0	0	0	1	0	0	0
TCGA.IB.7891	913	0	0	0	0	0	0	0	0	0	0
TCGA.IB.7893	117	1	1	0	0	0	0	0	0	0	0
TCGA.IB.8126	462	0	0	0	0	0	0	0	0	0	0
TCGA.IB.8127	522	1	1	0	1	0	1	0	0	0	0
TCGA.IB.A5SO	365	0	0	0	0	0	0	0	0	0	0
TCGA.IB.A5SP	482	1	1	1	0	1	0	1	0	0	0
TCGA.IB.A5SQ	219	0	0	0	0	0	0	0	0	0	0
TCGA.IB.A5SS	460	0	1	1	1	0	0	0	0	0	0
TCGA.IB.A6UF	666	1	1	0	0	0	0	0	0	0	0
TCGA.IB.A6UG	41	0	1	0	1	0	0	0	0	0	0
TCGA.IB.A7LX	250	1	0	0	0	0	0	0	0	0	0
TCGA.IB.A7M4	483	1	1	0	1	0	0	0	0	0	0
TCGA.IB.AAUN	144	1	1	1	0	0	1	0	0	0	0
TCGA.IB.AAUO	239	1	0	0	0	0	0	0	0	0	0
TCGA.IB.AAUQ	183	1	0	0	0	0	0	0	0	0	0
TCGA.IB.AAUU	245	1	1	0	0	0	0	0	0	0	0
TCGA.LB.A7SX	393	0	1	0	0	0	0	1	0	1	0
TCGA.LB.A8F3	379	0	0	0	0	0	0	0	0	0	0
TCGA.LB.A9Q5	313	0	0	0	0	0	0	0	0	0	0
TCGA.M8.A5N4	584	0	1	0	1	0	0	0	0	0	0
TCGA.OE.A75W	267	1	1	0	1	1	0	0	0	0	1
TCGA.PZ.A5RE	470	1	1	1	0	0	0	0	0	0	0
TCGA.Q3.AA2A	95	1	0	0	0	0	0	0	0	0	0
TCGA.RB.A7B8	466	0	0	0	0	0	0	0	0	0	0
TCGA.S4.A8RM	737	1	0	1	0	0	1	0	0	0	0
TCGA.S4.A8RO	525	1	1	0	0	0	0	0	0	0	0
TCGA.S4.A8RP	702	1	0	1	0	0	0	0	0	0	0
TCGA.US.A774	695	0	0	0	0	0	0	0	0	0	0
TCGA.US.A776	1216	0	0	0	0	1	0	0	0	0	1
TCGA.US.A779	511	1	1	0	0	0	0	0	0	0	0
TCGA.US.A77E	430	0	0	0	0	1	0	0	0	0	0
TCGA.US.A77G	12	1	0	1	1	0	0	0	0	0	0
TCGA.XD.AAUI	366	1	1	0	0	0	0	0	0	0	0
TCGA.XD.AAUL	498	1	1	0	0	0	0	0	0	0	0
TCGA.XN.A8T3	951	1	1	0	0	1	0	0	0	0	0
TCGA.YB.A89D	350	1	0	1	1	0	0	0	0	0	0
TCGA.YH.A8SY	388	1	1	0	0	0	0	0	0	0	0
TCGA.YY.A8LH	2016	1	0	0	0	0	1	0	1	0	0
