# Supplementary material for: A novel tp53-associated nomogram to predict the overall survival in patients with pancreatic cancer
Source: BMC Cancer. 2021 Mar 31;21:335. doi: 10.1186/s12885-021-08066-2 (PMC8011162; doi:10.1186/s12885-021-08066-2)
Supplement: Supplementary file 2 — Additional file 2. [file 12885_2021_8066_MOESM2_ESM.xls]

## Sheet: Sheet4
ID	Type
B2M	MHC-classical, class-I
TAP1	MHC-classical, class-I
TAP2	MHC-classical, class-I
TAPBP	MHC-classical, class-I
HLA-A	MHC-classical, class-I
HLA-B	MHC-classical, class-I
HLA-C	MHC-classical, class-I
HLA-DPA1	MHC-classical, class-II
HLA-DPB1	MHC-classical, class-II
HLA-DQA1	MHC-classical, class-II
HLA-DQA2	MHC-classical, class-II
HLA-DQB1	MHC-classical, class-II
HLA-DRA	MHC-classical, class-II
HLA-DRB1	MHC-classical, class-II
HLA-E	MHC-non-class, class-I
HLA-F	MHC-non-class, class-I
HLA-G	MHC-non-class, class-I
HLA-DMA	MHC-non-class, class-II
HLA-DMB	MHC-non-class, class-II
HLA-DOA	MHC-non-class, class-II
HLA-DOB	MHC-non-class, class-II
CTLA4	Immunoinhibitor
PDCD1	Immunoinhibitor
LAG3	Immunoinhibitor
BTLA	Immunoinhibitor
CD160	Immunoinhibitor
IDO1	Immunoinhibitor
IL10	Immunoinhibitor
IL10RB	Immunoinhibitor
TGFB1	Immunoinhibitor
TGFBR1	Immunoinhibitor
VTCN1	Immunoinhibitor
CD244	Immunoinhibitor
LGALS9	Immunoinhibitor
HAVCR2	Immunoinhibitor
ADORA2A	Immunoinhibitor
TIGIT	Immunoinhibitor
CSF1R	Immunoinhibitor
KIR2DL1	Immunoinhibitor
KIR2DL2	Immunoinhibitor
KIR2DL3	Immunoinhibitor
KDR	Immunoinhibitor
CD96	Immunoinhibitor
PVRL2	Immunoinhibitor
MICA	Immunostimulator
MICB	Immunostimulator
CD27	Immunostimulator
CD274	Immunostimulator
CD28	Immunostimulator
CD40	Immunostimulator
CD40LG	Immunostimulator
CD70	Immunostimulator
CD80	Immunostimulator
CD86	Immunostimulator
ICOS	Immunostimulator
ICOSLG	Immunostimulator
IL6	Immunostimulator
IL6R	Immunostimulator
PDCD1LG2	Immunostimulator
TMEM173	Immunostimulator
TNFRSF13B	Immunostimulator
TNFRSF13C	Immunostimulator
TNFRSF14	Immunostimulator
TNFRSF17	Immunostimulator
TNFRSF18	Immunostimulator
TNFRSF4	Immunostimulator
TNFRSF9	Immunostimulator
TNFSF13	Immunostimulator
TNFSF13B	Immunostimulator
TNFSF18	Immunostimulator
TNFSF4	Immunostimulator
TNFSF9	Immunostimulator
TNFSF15	Immunostimulator
TNFRSF25	Immunostimulator
HHLA2	Immunostimulator
TMIGD2	Immunostimulator
C10orf54	Immunostimulator
BTNL2	Immunostimulator
CD276	Immunostimulator
CD48	Immunostimulator
TNFSF14	Immunostimulator
TNFRSF8	Immunostimulator
CD70	Immunostimulator
PVR	Immunostimulator
LTA	Immunostimulator
MICA	Immunostimulator
MICB	Immunostimulator
IL2RA	Immunostimulator
ENTPD1	Immunostimulator
NT5E	Immunostimulator
CXCR4	Immunostimulator
CXCL12	Immunostimulator
KLRK1	Immunostimulator
NKG2A	Immunostimulator
RAET1E	Immunostimulator
ULBP1	Immunostimulator
